# Supplementary material for: Theoretical Evaluation of Sulfur-Based Reactions as a Model for Biological Antioxidant Defense
Source: Int J Mol Sci. 2022 Nov 22;23(23):14515. doi: 10.3390/ijms232314515 (PMC9741100; doi:10.3390/ijms232314515)
Supplement: Supplementary file 1 [file ijms-23-14515-s001.zip]

Archive with 1 entries (1 files):
- ijms-1997706-supplementary.pdf
